# Supplementary material for: Phytochemical characterization, total phenolic and flavonoid content, antioxidant capacity, enzymatic profiling, and cytotoxicity of Bidens pilosa and Croton sp. from Colombia for applications in skin health
Source: PLoS One. 2026 Jan 9;21(1):e0340869. doi: 10.1371/journal.pone.0340869 (PMC12788638; doi:10.1371/journal.pone.0340869)
Supplement: S1 File — (ZIP) [file pone.0340869.s009.zip]

Archive with 5 entries (4 files):
- Minimal Data Set/
- Minimal Data Set/Binder1.pdf
- Minimal Data Set/Data_Biological activity.xlsx
- Minimal Data Set/Masas.xlsx
- Minimal Data Set/Quantification of phenolics and flavonoids.xlsx
