# Supplementary material for: Phytochemical characterization, total phenolic and flavonoid content, antioxidant capacity, enzymatic profiling, and cytotoxicity of Bidens pilosa and Croton sp. from Colombia for applications in skin health
Source: PLoS One. 2026 Jan 9;21(1):e0340869. doi: 10.1371/journal.pone.0340869 (PMC12788638; doi:10.1371/journal.pone.0340869)
Supplement: S1 File — (ZIP) [file pone.0340869.s009.zip › Minimal Data Set/Data_Biological activity.xlsx]

## Sheet: Antioxidant
FRAP ASSAY											Pendiente:	0.001374
											Intercepto con Y:	0.004383
											R2:	0.9992
							Trolox Equivalent
Sample	Sample name	Mass (mg)	Volumen (mL)	DF	Interpolated concentration (umol/L)			Sample quantity (umol/100 g sample)			Average	Standard deviation
					Reply 1	Reply 2	Reply 3	Reply 1	Reply 2	Reply 3
5-196-2024	Hydroalcoholic extract of Bidens pilosa	23.98	0.24	50	295.122	302.402	301.674	14768.4	15132.7	15096.3	14999.1	200.645
16-196-2024	Hydroalcoholic extract of Croton sp.	22.16	0.22	50	268.914	259.45	251.442	13348.6	12878.8	12481.3	12902.9	434.152
ABTS ASSAY											Pendiente:	0.09736
											Intercepto con Y:	4.569
											R2:	0.9936
							Trolox Equivalent
Sample	Sample name	Mass (mg)	Volumen (mL)	DF	Interpolated concentration (umol/L)			Sample quantity (umol/100 g sample)			Average	Standard deviation
					Reply 1	Reply 2	Reply 3	Reply 1	Reply 2	Reply 3
5-196-2024	Hydroalcoholic extract of Bidens pilosa	23.98	0.24	50	379.443	460.177	670.127	18988	23028	33534.3	25183.4	7508.89
16-196-2024	Hydroalcoholic extract of Croton sp.	22.16	0.22	50	920.354	1055.94	1017.32	45685.5	52415.7	50498.6	49533.3	3467.43

## Sheet: Enzymatic inhibition
	Collagenase inhibition for Bidens pilosa
	Time (min)	Bidens pilosa, 250 µg/mL (Average Reply 1-3)	Absorbance and color of the extract (Average Reply 1-3)	Corrected extract absorbance	Absorbance of dimethyl sulfoxide (Average Reply 1-3)	Inhibitory activity on collagenase (Average Reply 1-3)
	0	0.68375	0.479	0.20475	0.4649	55.9583
	2	0.6732	0.4697	0.2035	0.4599	55.7513
	4	0.6809	0.4691	0.2118	0.4634	54.2943
	6	0.6802	0.4686	0.2116	0.4664	54.6312
	8	0.6722	0.46921	0.20299	0.4707	56.8749
	10	0.6747	0.4538	0.2209	0.4601	51.9887
	12	0.678	0.4489	0.2291	0.475	51.7684
	14	0.6755	0.4497	0.2258	0.4669	51.6385
	16	0.6752	0.4521	0.2231	0.4665	52.1758
	18	0.6781	0.46097	0.21713	0.4665	53.4555
	20	0.6775	0.4623	0.2152	0.4686	54.076
					Average	53.8739
					Standard deviation	1.836
	Collagenase inhibition for Croton sp.
	Time (min)	Croton sp., 250 µg/mL (Average Reply 1-3)	Absorbance and color of the extract (Average Reply 1-3)	Corrected extract absorbance	Absorbance of dimethyl sulfoxide (Average Reply 1-3)	Inhibitory activity on collagenase (Average Reply 1-3)
	0	0.5665	0.3564	0.2101	0.4649	54.8075
	2	0.5549	0.3506	0.2043	0.4599	55.5773
	4	0.5665	0.3557	0.2108	0.4634	54.5101
	6	0.5605	0.3542	0.2063	0.4664	55.7676
	8	0.5772	0.3566	0.2206	0.4707	53.1336
	10	0.5608	0.3599	0.2009	0.4601	56.3356
	12	0.5705	0.3566	0.2139	0.475	54.9684
	14	0.5606	0.3562	0.2044	0.4669	56.2219
	16	0.563	0.3562	0.2068	0.4665	55.6699
	18	0.5701	0.3573	0.2128	0.4665	54.3837
	20	0.5741	0.3561	0.218	0.4686	53.4784
					Average	54.9867
					Standard deviation	1.05368
	Hyaluronidase inhibition
	Reply 1						Reply 2						Reply 3
	Bidens pilosa		Absorbance of dimethyl sulfoxide		Hyaluronidase inhibition (%)		Bidens pilosa		Absorbance of dimethyl sulfoxide		Hyaluronidase inhibition (%)		Bidens pilosa		Absorbance of dimethyl sulfoxide		Hyaluronidase inhibition (%)		Average	Standard deviation
	Tube B	Tube A	Tube B	Tube A	Valor		Tube B	Tube A	Tube B	Tube A	Valor		Tube B	Tube A	Tube B	Tube A	Valor		Reply 1-3	Reply 1-3
	0.11565	0.099	0.1219	0.0513	76.4164		0.1168	0.0986	0.1219	0.0513	74.221		0.1145	0.0994	0.123	0.0518	78.7921		76.4765	2.28618
	Reply 1						Reply 2						Reply 3
	Croton sp.		Absorbance of dimethyl sulfoxide		Hyaluronidase inhibition (%)		Croton sp.		Absorbance of dimethyl sulfoxide		Hyaluronidase inhibition (%)		Croton sp.		Absorbance of dimethyl sulfoxide		Hyaluronidase inhibition (%)		Average	Standard deviation
	Tube B	Tube A	Tube B	Tube A	Valor		Tube B	Tube A	Tube B	Tube A	Valor		Tube B	Tube A	Tube B	Tube A	Valor		Reply 1-3	Reply 1-3
	0.1059	0.08075	0.1219	0.0513	64.3768		0.1038	0.0797	0.1219	0.0513	65.864		0.106	0.0799	0.123	0.0518	63.3427		64.5278	1.26743
	Tyrosinase inhibition
	Concentration	Slope of blanck	SLOPE			Inhibition (%)			Average	SD
BUFFER		0.002951	0.002098	0.002927		28.9055	0.813284	100	43.2396	51.1234
KOJICO	200 uM	0.002951	1.802e-05	4.561e-05	3.737e-05	99.3894	98.4544	98.7336	98.8591	0.479936
A046-1-C1	25	0.002951	0.002605	0.002509	0.002613	11.7248	14.978	11.4537	12.7189	1.96115
A046-1-C2	250	0.002951	0.002574	0.002484	0.002544	12.7753	15.8251	13.7919	14.1308	1.55289
A046-1-C3	2500	0.002951	0.002332	0.00232	0.001879	20.9759	21.3826	36.3267	26.2284	8.74772
A046-2-C1	25	0.002951	0.003073	0.003206	0.0031	0	0	0	0	0
A046-2-C2	250	0.002951	0.0025	0.00269	0.002682	15.283	8.84446	9.11555	11.081	3.64153	Reported, Bidens pilosa
A046-2-C3	2500	0.002951	0.002117	0.002213	0.002129	28.2616	25.0085	27.855	27.0417	1.77251
A046-3-C1	25	0.002951	0.00294	0.00317	0.003235	0.372755	0	0	0.124252	0.21521
A046-3-C2	250	0.002951	0.002675	0.002479		9.35276	15.9946		12.6737	4.69647	Reported, Croton sp.
A046-3-C3	2500	0.002951	0.002193	0.002342	0.002248	25.6862	20.6371	23.8224	23.3819	2.55323
A046-4-C1	25	0.002951	0.002682	0.002818		9.11555	4.50695		6.81125	3.25878
A046-4-C2	250	0.002951	0.002524	0.002323		14.4697	21.2809		17.8753	4.81628
A046-4-C3	2500	0.002951	0.001905	0.001602	0.001893	35.4456	45.7133	35.8523	39.0037	5.81423
KOJICO	200	0.002951	0	2.647e-05	3.115e-05	100	99.103	98.9444	99.3491	0.569205
BUFFER		0.002951	0.002855	0.003046		3.25313	-3.21925		0.0169434	4.57667

## Sheet: Photoprotective
		Bidens pilosa
		Concentration	500 ppm
				Absorbance
Sun protective factor		Wavelength (λ, nm)	EE (λ)x I (λ)	Reply 1	Reply 2	Reply 3		Consolidated	SPF	Average	Standard deviation	Standard error
		290	0.015	2.3329	2.3611	2.3835		Reply 1	14.2078	14.4647	0.230062	0.132826
		295	0.0817	1.8082	1.8409	1.8523		Reply 2	14.5343
		300	0.2874	1.4081	1.4341	1.4432		Reply 3	14.6519
		305	0.3278	1.3672	1.4012	1.4137
		310	0.1864	1.4175	1.4577	1.4729
		315	0.0839	1.2002	1.2344	1.244
		320	0.018	1.127	1.1586	1.1665
				0.0349935	0.0354165	0.0357525
				0.14773	0.150402	0.151333
				0.404688	0.41216	0.414776
				0.448168	0.459313	0.463411
				0.264222	0.271715	0.274549
				0.100697	0.103566	0.104372
				0.020286	0.0208548	0.020997
			SPF	14.2078	14.5343	14.6519
UVA/UVB ratio			Wavelength (λ, nm)	Reply 1	Ethanol	(Reply 1 - Ethanol)		UVA		UVB		UVA/UVB ratio				UVA_UVB ratio	Average	Standard deviation	Standard error
			290	2.3329	1.26317	1.06973		55.2607		28.1372		1.96397			Reply 1	1.96397	1.97143	0.010387	0.00599694
			295	1.8082	0.883467	0.924733									Reply 2	1.9833
			300	1.4081	0.525533	0.882567									Reply 3	1.96703
			305	1.3672	0.4148	0.9524
			310	1.4175	0.363	1.0545
			315	1.2002	0.333067	0.867133
			320	1.127	0.304533	0.822467
			325	1.1303	0.277933	0.852367
			330	1.1501	0.2583	0.8918
			335	0.974	0.237833	0.736167
			340	0.901	0.221667	0.679333
			345	0.8754	0.207333	0.668067
			350	0.8704	0.196167	0.674233
			355	0.8052	0.182967	0.622233
			360	0.7856	0.165767	0.619833
			365	0.7724	0.144867	0.627533
			370	0.7514	0.1146	0.6368
			375	0.7577	0.0853	0.6724
			380	0.7144	0.0704	0.644
			385	0.7091	0.0623667	0.646733
			390	0.717	0.0586667	0.658333
			395	0.7285	0.0564333	0.672067
			400	0.733	0.055	0.678
			Wavelength (λ, nm)	Reply 2	Ethanol	(Reply 2 - Ethanol)		UVA		UVB		UVA/UVB ratio
			290	2.3611	1.26317	1.09793		57.7579		29.1222		1.9833
			295	1.8409	0.883467	0.957433
			300	1.4341	0.525533	0.908567
			305	1.4012	0.4148	0.9864
			310	1.4577	0.363	1.0947
			315	1.2344	0.333067	0.901333
			320	1.1586	0.304533	0.854067
			325	1.1635	0.277933	0.885567
			330	1.1866	0.2583	0.9283
			335	1.0016	0.237833	0.763767
			340	0.9268	0.221667	0.705133
			345	0.9018	0.207333	0.694467
			350	0.8994	0.196167	0.703233
			355	0.8314	0.182967	0.648433
			360	0.8137	0.165767	0.647933
			365	0.7987	0.144867	0.653833
			370	0.78	0.1146	0.6654
			375	0.7927	0.0853	0.7074
			380	0.7486	0.0704	0.6782
			385	0.7445	0.0623667	0.682133
			390	0.7532	0.0586667	0.694533
			395	0.7651	0.0564333	0.708667
			400	0.7701	0.055	0.7151
			Wavelength (λ, nm)	Reply 3	Ethanol	(Reply 3 - Ethanol)		UVA		UVB		UVA/UVB ratio
			290	2.3835	1.26317	1.12033		58.0017		29.4869		1.96703
			295	1.8523	0.883467	0.968833
			300	1.4432	0.525533	0.917667
			305	1.4137	0.4148	0.9989
			310	1.4729	0.363	1.1099
			315	1.244	0.333067	0.910933
			320	1.1665	0.304533	0.861967
			325	1.1729	0.277933	0.894967
			330	1.2003	0.2583	0.942
			335	1.0077	0.237833	0.769867
			340	0.9309	0.221667	0.709233
			345	0.9046	0.207333	0.697267
			350	0.9036	0.196167	0.707433
			355	0.8307	0.182967	0.647733
			360	0.8138	0.165767	0.648033
			365	0.799	0.144867	0.654133
			370	0.7792	0.1146	0.6646
			375	0.7938	0.0853	0.7085
			380	0.7499	0.0704	0.6795
			385	0.7449	0.0623667	0.682533
			390	0.7538	0.0586667	0.695133
			395	0.7663	0.0564333	0.709867
			400	0.7721	0.055	0.7171
Transmission of erythema and pigmentation		Wavelengh (λ; nm)	Flux of Erythema (Fe)	Flux of Pigmentation (Fp)	Wavelengh (λ; nm)	Reply 1	(2-Absorbance)	Transmitance	Transmission of erythema (Te)	Ee	Transmission of erythema (%)	Transmission of pigmentation (Tp)	Ep	Transmission of pigmentation (%)
		290-295	11.39		292	2.2015	-0.2015	0.628782	7.16183	743.742	1.34794	6.78456	63.8036	2.46985			Transmission of erythema (%)	Average	Standard deviation	Error
		295-300	65.1		297	1.5948	0.4052	2.54214	165.494			25.9299				Reply 1	1.34794	1.27505	0.0650424	0.0375523
		300-305	100		302	1.3716	0.6284	4.25011	425.011			3.9781				Reply 2	1.25432
		305-310	35.77		307	1.4146	0.5854	3.84946	137.695			3.07187				Reply 3	1.22291
		310-315	0.973		312	1.3291	0.6709	4.68705	4.5605			3.13564
		315-320	0.567		317	1.1715	0.8285	6.73752	3.82017			3.84039
		320-325	337.5	10.79	322	1.1179	0.8821	7.62255	2572.61			3.7198
		325-330	0.289	10.2	327	1.1212	0.8788	7.56484	2.18624			3.44957					Transmission of pigmentation (%)	Average	Standard deviation	Error
		330-335	0.129	0.936	332	1.0852	0.9148	8.21864	1.0602			2.92584				Reply 1	2.46985	2.33831	0.117054	0.0675814
		335-340	0.046	0.798	337	0.9397	1.0603	11.4895	0.528516			3.56174				Reply 2	2.29949
		340-345		0.669	342	0.8827	1.1173	13.1009				3.40623				Reply 3	2.24561
		345-350		0.57	347	0.8966	1.1034	12.6882
		350-355		0.488	352	0.8285	1.1715	14.8423
		355-360		0.456	357	0.7957	1.2043	16.0066
		360-365		0.356	362	0.7804	1.2196	16.5806
		365-370		0.31	367	0.7627	1.2373	17.2703
		370-375		0.26	372	0.7526	1.2474	17.6767
		Σ	551.764	25.833
		Wavelengh (λ; nm)	Flux of Erythema (Fe)	Flux of Pigmentation (Fp)	Wavelengh (λ; nm)	Reply 2	(2-Absorbance)	Transmitance	Transmission of erythema (Te)	Ee	Transmission of erythema (%)	Transmission of pigmentation (Tp)	Ep	Transmission of pigmentation (%)
		290-295	11.39		292	2.2292	-0.2292	0.589929	6.7193	692.088	1.25432	6.36534	59.4027	2.29949
		295-300	65.1		297	1.6242	0.3758	2.37575	154.661			24.2326
		300-305	100		302	1.4008	0.5992	3.97375	397.375			3.71943
		305-310	35.77		307	1.4545	0.5455	3.51156	125.608			2.80222
		310-315	0.973		312	1.3663	0.6337	4.30229	4.18613			2.87823
		315-320	0.567		317	1.2047	0.7953	6.24166	3.53902			3.55775
		320-325	337.5	10.79	322	1.1515	0.8485	7.05505	2381.08			3.44286
		325-330	0.289	10.2	327	1.1561	0.8439	6.98072	2.01743			3.18321
		330-335	0.129	0.936	332	1.1236	0.8764	7.52315	0.970487			2.67824
		335-340	0.046	0.798	337	0.9667	1.0333	10.7969	0.496658			3.34705
		340-345		0.669	342	0.9104	1.0896	12.2914				3.19575
		345-350		0.57	347	0.9242	1.0758	11.9069
		350-355		0.488	352	0.8536	1.1464	14.0088
		355-360		0.456	357	0.8225	1.1775	15.0487
		360-365		0.356	362	0.807	1.193	15.5955
		365-370		0.31	367	0.7906	1.2094	16.1957
		370-375		0.26	372	0.7829	1.2171	16.4854
		Σ	551.764	25.833
		Wavelengh (λ; nm)	Flux of Erythema (Fe)	Flux of Pigmentation (Fp)	Wavelengh (λ; nm)	Reply 3	(2-Absorbance)	Transmitance	Transmission of erythema (Te)	Ee	Transmission of erythema (%)	Transmission of pigmentation (Tp)	Ep	Transmission of pigmentation (%)
		290-295	11.39		292	2.2464	-0.2464	0.567022	6.45838	674.755	1.22291	6.11817	58.0107	2.24561
		295-300	65.1		297	1.6358	0.3642	2.31313	150.585			23.5939
		300-305	100		302	1.4109	0.5891	3.8824	388.24			3.63392
		305-310	35.77		307	1.4674	0.5326	3.40879	121.932			2.72021
		310-315	0.973		312	1.3789	0.6211	4.17927	4.06643			2.79593
		315-320	0.567		317	1.2128	0.7872	6.12632	3.47363			3.492
		320-325	337.5	10.79	322	1.1589	0.8411	6.93585	2340.85			3.3847
		325-330	0.289	10.2	327	1.1644	0.8356	6.84857	1.97924			3.12295
		330-335	0.129	0.936	332	1.1269	0.8731	7.46621	0.963141			2.65797
		335-340	0.046	0.798	337	0.9704	1.0296	10.7053	0.492445			3.31865
		340-345		0.669	342	0.9136	1.0864	12.2011				3.17229
		345-350		0.57	347	0.9276	1.0724	11.8141
		350-355		0.488	352	0.8563	1.1437	13.9219
		355-360		0.456	357	0.822	1.178	15.0661
		360-365		0.356	362	0.807	1.193	15.5955
		365-370		0.31	367	0.7905	1.2095	16.1994
		370-375		0.26	372	0.7822	1.2178	16.512
		Σ	551.764	25.833
		Croton sp.
		Concentration	500 ppm
				Absorbancias
Sun protective factor		Wavelength (λ, nm)	EE (λ)x I (λ)	Reply 1	Reply 2	Reply 3		Consolidated	SPF	Average	Standard deviation	Standard error
		290	0.015	1.9834	2.1294	2.0559		Reply 1	11.1533	11.6172	0.425432	0.245623
		295	0.0817	1.5539	1.6777	1.6244		Reply 2	11.9892
		300	0.2874	1.1706	1.2597	1.2285		Reply 3	11.709
		305	0.3278	1.0428	1.12	1.0972
		310	0.1864	0.9866	1.0582	1.0368
		315	0.0839	0.9527	1.0222	1.0011
		320	0.018	0.9185	0.9847	0.9645
				0.029751	0.031941	0.0308385
				0.126954	0.137068	0.132713
				0.33643	0.362038	0.353071
				0.34183	0.367136	0.359662
				0.183902	0.197248	0.19326
				0.0799315	0.0857626	0.0839923
				0.016533	0.0177246	0.017361
			SPF	11.1533	11.9892	11.709
UVA/UVB ratio		Wavelength (λ, nm)	Reply 1	Ethanol	(Reply 1 - Ethanol)		UVA		UVB		UVA/UVB ratio				UVA_UVB ratio	Average	Standard deviation	Standard error
		290	1.9834	1.26317	0.720233		39.5344		19.2692		2.05169			Reply 1	2.05169	2.01353	0.0411237	0.0237428
		295	1.5539	0.883467	0.670433									Reply 2	1.96998
		300	1.1706	0.525533	0.645067									Reply 3	2.01892
		305	1.0428	0.4148	0.628
		310	0.9866	0.363	0.6236
		315	0.9527	0.333067	0.619633
		320	0.9185	0.304533	0.613967
		325	0.8795	0.277933	0.601567
		330	0.8444	0.2583	0.5861
		335	0.806	0.237833	0.568167
		340	0.7726	0.221667	0.550933
		345	0.7416	0.207333	0.534267
		350	0.7151	0.196167	0.518933
		355	0.6892	0.182967	0.506233
		360	0.6631	0.165767	0.497333
		365	0.6343	0.144867	0.489433
		370	0.5926	0.1146	0.478
		375	0.5456	0.0853	0.4603
		380	0.5024	0.0704	0.432
		385	0.4724	0.0623667	0.410033
		390	0.453	0.0586667	0.394333
		395	0.4412	0.0564333	0.384767
		400	0.43	0.055	0.375
		Wavelength (λ, nm)	Reply 2	Ethanol	(Reply 2 - Ethanol)		UVA		UVB		UVA/UVB ratio
		290	2.1294	1.26317	0.866233		43.2522		21.9557		1.96998
		295	1.6777	0.883467	0.794233
		300	1.2597	0.525533	0.734167
		305	1.12	0.4148	0.7052
		310	1.0582	0.363	0.6952
		315	1.0222	0.333067	0.689133
		320	0.9847	0.304533	0.680167
		325	0.9438	0.277933	0.665867
		330	0.9033	0.2583	0.645
		335	0.8623	0.237833	0.624467
		340	0.8273	0.221667	0.605633
		345	0.7943	0.207333	0.586967
		350	0.7663	0.196167	0.570133
		355	0.739	0.182967	0.556033
		360	0.7114	0.165767	0.545633
		365	0.68	0.144867	0.535133
		370	0.6355	0.1146	0.5209
		375	0.5843	0.0853	0.499
		380	0.5389	0.0704	0.4685
		385	0.5048	0.0623667	0.442433
		390	0.4857	0.0586667	0.427033
		395	0.4725	0.0564333	0.416067
		400	0.4581	0.055	0.4031
		Wavelength (λ, nm)	Reply 3	Ethanol	(Reply 13- Ethanol)		UVA		UVB		UVA/UVB ratio
		290	2.0559	1.26317	0.792733		42.3417		20.9724		2.01892
		295	1.6244	0.883467	0.740933
		300	1.2285	0.525533	0.702967
		305	1.0972	0.4148	0.6824
		310	1.0368	0.363	0.6738
		315	1.0011	0.333067	0.668033
		320	0.9645	0.304533	0.659967
		325	0.9271	0.277933	0.649167
		330	0.8862	0.2583	0.6279
		335	0.8473	0.237833	0.609467
		340	0.8119	0.221667	0.590233
		345	0.7792	0.207333	0.571867
		350	0.7525	0.196167	0.556333
		355	0.7247	0.182967	0.541733
		360	0.6975	0.165767	0.531733
		365	0.6686	0.144867	0.523733
		370	0.6256	0.1146	0.511
		375	0.577	0.0853	0.4917
		380	0.533	0.0704	0.4626
		385	0.5	0.0623667	0.437633
		390	0.4801	0.0586667	0.421433
		395	0.4685	0.0564333	0.412067
		400	0.4545	0.055	0.3995
Transmission of erythema and pigmentation		Wavelengh (λ; nm)	Flux of Erythema (Fe)	Flux of Pigmentation (Fp)	Wavelengh (λ; nm)	Reply 1	(2-Absorbance)	Transmitance	Transmission of erythema (Te)	Ee	Transmission of erythema (%)	Transmission of pigmentation (Tp)	Ep	Transmission of pigmentation (%)
		290-295	11.39		292	1.8753	0.1247	1.3326	15.1783	1412.31	2.55962	14.3788	113.655	4.3996			Transmission of erythema (%)	Average	Standard deviation	Error
		295-300	65.1		297	1.3661	0.6339	4.30427	280.208			43.9036				Reply 1	2.55962	2.30265	0.232259	0.134095
		300-305	100		302	1.1202	0.8798	7.58228	758.228			7.09702				Reply 2	2.10768
		305-310	35.77		307	1.0196	0.9804	9.55873	341.916			7.62786				Reply 3	2.24065
		310-315	0.973		312	0.9748	1.0252	10.5974	10.3113			7.08967
		315-320	0.567		317	0.9431	1.0569	11.3999	6.46373			6.49793
		320-325	337.5	10.79	322	0.904	1.096	12.4738	4209.92			6.08723
		325-330	0.289	10.2	327	0.8674	1.1326	13.5706	3.92191			6.18821					Transmission of pigmentation (%)	Average	Standard deviation	Error
		330-335	0.129	0.936	332	0.8282	1.1718	14.8525	1.91597			5.2875				Reply 1	4.3996	3.95101	0.410317	0.236896
		335-340	0.046	0.798	337	0.7928	1.2072	16.1139	0.741238			4.9953				Reply 2	3.59466
		340-345		0.669	342	0.7616	1.2384	17.3141				4.50167				Reply 3	3.85879
		345-350		0.57	347	0.73	1.27	18.6209
		350-355		0.488	352	0.7031	1.2969	19.8107
		355-360		0.456	357	0.6773	1.3227	21.0233
		360-365		0.356	362	0.6502	1.3498	22.3769
		365-370		0.31	367	0.619	1.381	24.0436
		370-375		0.26	372	0.574	1.426	26.6686
		Σ	551.764	25.833
		Wavelengh (λ; nm)	Flux of Erythema (Fe)	Flux of Pigmentation (Fp)	Wavelengh (λ; nm)	Reply 2	(2-Absorbance)	Transmitance	Transmission of erythema (Te)	Ee	Transmission of erythema (%)	Transmission of pigmentation (Tp)	Ep	Transmission of pigmentation (%)
		290-295	11.39		292	2.0116	-0.0116	0.973644	11.0898	1162.94	2.10768	10.5056	92.8608	3.59466
		295-300	65.1		297	1.4662	0.5338	3.41822	222.526			34.8658
		300-305	100		302	1.2029	0.7971	6.26758	626.758			5.86646
		305-310	35.77		307	1.0937	0.9063	8.05935	288.283			6.43136
		310-315	0.973		312	1.0451	0.9549	9.01364	8.77027			6.03012
		315-320	0.567		317	1.0119	0.9881	9.72971	5.51675			5.54594
		320-325	337.5	10.79	322	0.9684	1.0316	10.7547	3629.73			5.24831
		325-330	0.289	10.2	327	0.9296	1.0704	11.7598	3.39858			5.36247
		330-335	0.129	0.936	332	0.8867	1.1133	12.9808	1.67452			4.62115
		335-340	0.046	0.798	337	0.849	1.151	14.1579	0.651265			4.38896
		340-345		0.669	342	0.8135	1.1865	15.3638				3.9946
		345-350		0.57	347	0.7827	1.2173	16.493
		350-355		0.488	352	0.7535	1.2465	17.6401
		355-360		0.456	357	0.7265	1.2735	18.7715
		360-365		0.356	362	0.6978	1.3022	20.054
		365-370		0.31	367	0.6625	1.3375	21.752
		370-375		0.26	372	0.6146	1.3854	24.2885
		Σ	551.764	25.833
		Wavelengh (λ; nm)	Flux of Erythema (Fe)	Flux of Pigmentation (Fp)	Wavelengh (λ; nm)	Reply 3	(2-Absorbance)	Transmitance	Transmission of erythema (Te)	Ee	Transmission of erythema (%)	Transmission of pigmentation (Tp)	Ep	Transmission of pigmentation (%)
		290-295	11.39		292	1.9422	0.0578	1.14235	13.0114	1236.31	2.24065	12.326	99.6841	3.85879
		295-300	65.1		297	1.4319	0.5681	3.69913	240.814			37.7312
		300-305	100		302	1.1779	0.8221	6.63896	663.896			6.21407
		305-310	35.77		307	1.0712	0.9288	8.4879	303.612			6.77334
		310-315	0.973		312	1.0242	0.9758	9.45802	9.20265			6.32741
		315-320	0.567		317	0.9921	1.0079	10.1836	5.77408			5.80463
		320-325	337.5	10.79	322	0.9507	1.0493	11.2021	3780.71			5.46663
		325-330	0.289	10.2	327	0.9121	1.0879	12.2433	3.53833			5.58296
		330-335	0.129	0.936	332	0.8724	1.1276	13.4153	1.73057			4.77584
		335-340	0.046	0.798	337	0.8329	1.1671	14.6926	0.675862			4.55472
		340-345		0.669	342	0.7993	1.2007	15.8745				4.12737
		345-350		0.57	347	0.7667	1.2333	17.112
		350-355		0.488	352	0.739	1.261	18.239
		355-360		0.456	357	0.7135	1.2865	19.3419
		360-365		0.356	362	0.6841	1.3159	20.6966
		365-370		0.31	367	0.6523	1.3477	22.269
		370-375		0.26	372	0.6045	1.3955	24.8599
		Σ	551.764	25.833

## Sheet: Critical wavelength
	CALCULATION OF CRITICAL WAVELENGTH
	Perform the calculation for samples 1, 2, and 3
						DATA FOR GRAPHING
	Absorbance	Ethanol	Ethanol	Ethanol	Ethanol	wavelength	ABS
	Reply 3 (B. pilosa)	Reply 1	Reply 2	Reply 3	Average	(nm)
	3.5013	1.4422	1.4214	1.3903	1.41797	290	2.08333
	3.4786	1.342	1.32	1.2986	1.3202	291	2.1584
	3.4698	1.2641	1.2426	1.2271	1.2446	292	2.2252
	3.4333	1.1695	1.154	1.1449	1.15613	293	2.27717
	3.3648	1.0433	1.0364	1.0183	1.03267	294	2.33213
	3.3146	0.9132	0.905	0.8852	0.901133	295	2.41347
	3.2749	0.8078	0.7932	0.7848	0.795267	296	2.47963
	3.2176	0.724	0.7069	0.7024	0.7111	297	2.5065
	3.1725	0.6545	0.6391	0.635	0.642867	298	2.52963
	3.1329	0.6035	0.5907	0.5845	0.5929	299	2.54
	3.0809	0.5467	0.5344	0.5282	0.536433	300	2.54447
	3.0611	0.522	0.509	0.5042	0.511733	301	2.54937
	3.0404	0.5005	0.4876	0.4833	0.490467	302	2.54993
	3.0204	0.4773	0.4655	0.4612	0.468	303	2.5524
	2.991	0.453	0.4417	0.4377	0.444133	304	2.54687
	2.9816	0.4343	0.424	0.4195	0.425933	305	2.55567
	2.9769	0.4228	0.4121	0.4078	0.414233	306	2.56267
	2.9569	0.4125	0.402	0.3979	0.404133	307	2.55277
	2.9538	0.4012	0.391	0.3869	0.393033	308	2.56077
	2.9486	0.3916	0.3815	0.3771	0.3834	309	2.5652
	2.9477	0.3839	0.3745	0.3702	0.3762	310	2.5715
	2.935	0.3784	0.3687	0.3645	0.370533	311	2.56447
	2.9478	0.3735	0.3637	0.3598	0.365667	312	2.58213
	2.9446	0.3667	0.3573	0.3539	0.3593	313	2.5853
	2.9409	0.3595	0.3505	0.3465	0.352167	314	2.58873
	2.9501	0.3537	0.3444	0.3408	0.3463	315	2.6038
	2.9542	0.3501	0.3411	0.3372	0.3428	316	2.6114
	2.9541	0.3449	0.336	0.3321	0.337667	317	2.61643
	2.9632	0.3378	0.3295	0.3262	0.331167	318	2.63203
	2.9826	0.3306	0.3221	0.3183	0.323667	319	2.65893
	3.0067	0.325	0.3166	0.3131	0.318233	320	2.68847
	3.0263	0.3195	0.3112	0.3083	0.313	321	2.7133
	3.04	0.3146	0.3064	0.3031	0.308033	322	2.73197
	3.0776	0.3083	0.3002	0.2969	0.3018	323	2.7758
	3.1329	0.3034	0.2956	0.292	0.297	324	2.8359
	3.1896	0.2986	0.2908	0.2875	0.2923	325	2.8973
	3.2057	0.2938	0.2865	0.2831	0.2878	326	2.9179
	3.2138	0.2907	0.2831	0.2805	0.284767	327	2.92903
	3.2128	0.2874	0.2798	0.2767	0.2813	328	2.9315
	3.2686	0.2828	0.2752	0.272	0.276667	329	2.99193
	3.3368	0.2774	0.2703	0.2674	0.2717	330	3.0651
	3.3129	0.2737	0.2663	0.2636	0.267867	331	3.04503
	3.3522	0.2699	0.2627	0.2599	0.264167	332	3.08803
	3.3689	0.2658	0.2588	0.256	0.2602	333	3.1087
	3.3823	0.2623	0.2551	0.2524	0.2566	334	3.1257
	3.4198	0.2577	0.2508	0.2481	0.2522	335	3.1676
	3.3817	0.2543	0.2471	0.2447	0.2487	336	3.133
	3.4176	0.2511	0.245	0.242	0.246033	337	3.17157
	3.3791	0.2488	0.242	0.2397	0.2435	338	3.1356
	3.3997	0.2448	0.2391	0.2357	0.239867	339	3.15983
	3.406	0.2422	0.235	0.2325	0.236567	340	3.16943
	3.3684	0.2386	0.2325	0.2299	0.233667	341	3.13473
	3.3748	0.2356	0.2305	0.2275	0.2312	342	3.1436
	3.3744	0.2331	0.2276	0.2252	0.228633	343	3.14577
	3.4155	0.2305	0.2249	0.2223	0.2259	344	3.1896
	3.4326	0.2272	0.2216	0.219	0.2226	345	3.21
	3.4978	0.2245	0.2193	0.2166	0.220133	346	3.27767
	3.4912	0.2226	0.2174	0.2145	0.218167	347	3.27303
	3.4099	0.2205	0.2151	0.2122	0.215933	348	3.19397
	3.3898	0.2173	0.2126	0.2096	0.213167	349	3.17663
	3.3617	0.2154	0.2109	0.2075	0.211267	350	3.15043
	3.4394	0.2127	0.2082	0.2046	0.2085	351	3.2309
	3.3936	0.2088	0.2051	0.2019	0.205267	352	3.18833
	3.4755	0.2066	0.2022	0.1995	0.202767	353	3.27273
	3.4467	0.2044	0.2003	0.1973	0.200667	354	3.24603
	3.4898	0.2017	0.1976	0.1945	0.197933	355	3.29187
	3.53	0.1981	0.1944	0.1913	0.1946	356	3.3354
	3.5598	0.1938	0.1904	0.1878	0.190667	357	3.36913
	3.5569	0.1907	0.1868	0.1844	0.1873	358	3.3696
	3.5455	0.1875	0.1841	0.1811	0.184233	359	3.36127
	3.5265	0.1831	0.18	0.1769	0.18	360	3.3465
	3.591	0.1778	0.1734	0.172	0.1744	361	3.4166
	3.6051	0.1729	0.1698	0.1671	0.169933	362	3.43517
	3.6022	0.1687	0.1656	0.1628	0.1657	363	3.4365
	3.5468	0.1648	0.1619	0.1594	0.162033	364	3.38477
	3.4203	0.1588	0.1558	0.1536	0.156067	365	3.26423
	3.3924	0.1524	0.1503	0.1476	0.1501	366	3.2423
	3.3724	0.1443	0.1422	0.1399	0.142133	367	3.23027
	3.3589	0.1363	0.1347	0.1324	0.134467	368	3.22443
	3.3464	0.1292	0.1276	0.1251	0.1273	369	3.2191
	3.3205	0.1217	0.1194	0.1175	0.119533	370	3.20097
	3.3163	0.1126	0.1103	0.1091	0.110667	371	3.20563
	3.2939	0.1028	0.1024	0.1014	0.1022	372	3.1917
	3.318	0.097	0.0964	0.0954	0.0962667	373	3.22173
	3.2987	0.0907	0.0893	0.0884	0.0894667	374	3.20923
	3.3094	0.0855	0.085	0.0836	0.0847	375	3.2247
	3.3868	0.082	0.0813	0.0808	0.0813667	376	3.30543
	3.3712	0.0786	0.0781	0.0779	0.0782	377	3.293
	3.3605	0.0753	0.0748	0.0745	0.0748667	378	3.28563
	3.2615	0.0718	0.0719	0.0716	0.0717667	379	3.18973
	3.2334	0.0696	0.0697	0.0695	0.0696	380	3.1638
	3.2463	0.0674	0.0681	0.0676	0.0677	381	3.1786
	3.2028	0.0655	0.0657	0.0657	0.0656333	382	3.13717
	3.1769	0.0641	0.0646	0.0643	0.0643333	383	3.11257
	3.1218	0.0622	0.0634	0.063	0.0628667	384	3.05893
	3.0509	0.0615	0.0625	0.0618	0.0619333	385	2.98897
	2.9945	0.0603	0.0613	0.0608	0.0608	386	2.9337
	2.955	0.0599	0.0612	0.0599	0.0603333	387	2.89467
	2.8941	0.0591	0.0608	0.0598	0.0599	388	2.8342
	2.8097	0.0584	0.0598	0.0586	0.0589333	389	2.75077
	2.7095	0.0573	0.059	0.0583	0.0582	390	2.6513
	2.6161	0.0574	0.059	0.058	0.0581333	391	2.55797
	2.5114	0.0566	0.0582	0.0573	0.0573667	392	2.45403
	2.3876	0.0565	0.0579	0.0572	0.0572	393	2.3304
	2.2276	0.0559	0.0571	0.0566	0.0565333	394	2.17107
	2.0872	0.0557	0.0569	0.0564	0.0563333	395	2.03087
	1.9535	0.0553	0.0573	0.0565	0.0563667	396	1.89713
	1.8193	0.0543	0.0565	0.0557	0.0555	397	1.7638
	1.6563	0.0546	0.0564	0.0556	0.0555333	398	1.60077
	1.5358	0.0544	0.0554	0.0551	0.0549667	399	1.48083
	1.3906	0.0539	0.0557	0.0551	0.0549	400	1.3357
																Polynomial calculator
	Equation of Curve	F(X) =	F(X) when X is 290 nm	F(X) when X is 400 nm	Area under the curve (E-D)	90% of the area under the curve (0,9*F)	F(X) when X is 290 nm		Part Two: Construction of the Polynomial Equation						Critical wavelength (nm)	https://es.symbolab.com/solver/equation-calculator/-0%2C%2000004X%5E%7B5%7D%2B0%2C%200193X%5E%7B4%7D-6%2C56633333X%5E%7B3%7D%2B1337%2C5X%5E%7B2%7D-151070X%2B93650788%2C33%3D0?or=input
	y = -1E-10x6 + 2E-07x5 - 0,0002x4 + 0,0772x3 - 19,699x2 + 2675,2x - 151070	(-(0,0002/5)*x^5+(0,0772/4)*x^4-(19,699/3)*x^3+2675/2*x^2-151070*x)	-3.70122e+07	-1.82193e+08	-1.45181e+08	-1.30663e+08	-3.70122e+07		4e-05	0.0193	6.56633	1337.5	151070	-9.36508e+07	352
	STEPS FOR THE CALCULATION
	1. Create a table with the data that will be used for graphing
	2. Because the data is scattered, use a polynomial trend line
	3. Obtain the equation of the curve
	4. Apply integrals
	5. Develop the equation for X equal to 290 (a)
	6.Develop the equation for X equal to 400 (b)
	7. Calculate the area under the curve (c=b-a)
	8. Calculate 90% of the area under the curve (d=0.9*c)
	9. Calculate the difference between d-a, you will obtain a value that you can call e
	10. Then apply: λc-a=e. Solve for the values ​​"a" and "e". Obtain a polynomial equation. Example:-0,010425X^4+3,770666667X^3-816,1X^2+97795X+63428841=0
	11. Find the value of λc. In the polynomial equation, X = λc. Use the calculator at Symbolab.com
	12. Perform the calculation for M1, M2, and M3. Report the value in nm, indicating the standard deviation
	Results:
	Sample	Reply 1, λc	Reply 2, λc	Reply 3, λc	Average, λc	SD
	Bidens pilosa	352.2	351.8	352	352	0.2
	Croton sp.	350.6	350.7	350.7	350.667	0.057735

## Sheet: Cytotoxicity
	Bidens pilosa (Extracto 5)
	Croton sp. (Extracto 16)
