# Supplementary material for: Phytochemical characterization, total phenolic and flavonoid content, antioxidant capacity, enzymatic profiling, and cytotoxicity of Bidens pilosa and Croton sp. from Colombia for applications in skin health
Source: PLoS One. 2026 Jan 9;21(1):e0340869. doi: 10.1371/journal.pone.0340869 (PMC12788638; doi:10.1371/journal.pone.0340869)
Supplement: S1 File — (ZIP) [file pone.0340869.s009.zip › Minimal Data Set/Masas.xlsx]

## Sheet: Hoja1
Compound	Elementary formula	Exact mass
Theobromine	C7H8N4O2	181.072
Theophylline	C7H8N4O2	181.072
Catechin (C)	C15H14O6	291.086
Epicatechin (EC)	C15H14O6	291.086
p-Hydroxybenzoic acid	C7H6O3	139.039
Caffeine	C8H10N4O2	195.088
Caffeic acid	C9H8O4	181.049
Vanillic acid	C8H8O4	169.049
Epigallocatechin gallate (EGCG)	C22H18O11	459.092
p-Coumaric acid	C9H8O3	165.055
Epicatechin gallate (ECG)	C22H18O10	443.097
Ferulic acid	C10H10O4	195.065
Quercetin	C15H10O7	303.05
Rosmarinic acid	C18H16O8	361.092
Luteolin	C15H10O6	287.055
trans-cinnamic acid	C9H8O2	149.06
Naringenin	C15H12O5	273.076
Apigenin	C15H10O5	271.06
Pinocembrin	C15H12O4	257.081
Ursolic acid	C30H48O3	457.369
Pelargonidin 3-glucoside	C21H21O10 Cation	433.113
Rutin	C27H30O16	611.161
La identificación de los compuestos se realizó usando el modo de adquisición full scan y la extracción de corrientes iónicas (EIC) correspondientes a las moléculas protonadas [M+H]+ de compuestos de interés, medición de masas con exactitud y precisión de Δppm < 1, revisión de las relaciones isotópicas y patrones de fragmentación. La cuantificación de los analitos de interés se basó en curvas de c…
