# Supplementary material for: Phytochemical characterization, total phenolic and flavonoid content, antioxidant capacity, enzymatic profiling, and cytotoxicity of Bidens pilosa and Croton sp. from Colombia for applications in skin health
Source: PLoS One. 2026 Jan 9;21(1):e0340869. doi: 10.1371/journal.pone.0340869 (PMC12788638; doi:10.1371/journal.pone.0340869)
Supplement: S1 File — (ZIP) [file pone.0340869.s009.zip › Minimal Data Set/Quantification of phenolics and flavonoids.xlsx]

## Sheet: Phenolics
Wavelenght: 760 nm
							Extracts			Corrections
Abs	1	2	3	4	5	6	7	8	9	10	11	12
A	0.046	0.0533	0.0479	0.0514	0.0494	0.046	0.0725	0.0725	0.0726	0.0599	0.0601	0.0601
B	0.1038	0.1227	0.1288	0.0492	0.0495	0.0479	0.2519	0.2513	0.2516	0.0579	0.0571	0.0573
C	0.0948	0.0948	0.0962	0.0492	0.0531	0.0513	0.0126	0.0124	0.0125
D	0.1064	0.1069	0.107	0.0512	0.0488	0.0491	0.194	0.1942	0.1943
E	0.1596	0.1629	0.1666	0.0492	0.0536	0.0518
F	0.2376	0.243	0.2452	0.0514	0.055	0.0522
G	0.56123	0.5121	0.5154	0.0521	0.0545	0.0534
H	1.0343	1.0383	1.0434	0.0519	0.0527	0.0542
	mg of galic acid	Absorbance
	6.25	0.0440667
	12.5	0.0570667
	25	0.1115
	50	0.189067
	100	0.476243
	200	0.985733
		Reply 1	Reply 2	Reply 3	Reply 1	Reply 2	Reply 3	Media
	Extracts	Absorbance	Absorbance	Absorbance	mg AGE/g tejido seco	mg AGE/g tejido seco	mg AGE/g tejido seco	mg AGE/g tejido seco	Standard Deviation
	Bidens pilosa	0.0126	0.0124	0.0125	21.2245	21.0612	21.1429	21.1429	0.0816327
	Croton sp.	0.194	0.1942	0.1943	169.306	169.469	169.551	169.442	0.124696

## Sheet: Flavonoids
Wavelength: 415 nm
Placa 1
Abs	1	2	3	4	5	6	7	8	9	10	11	12
A
B				0.082	0.0836	0.0841
C				0.1099	0.1032	0.0958
D				0.1401	0.1345	0.1361
E				0.1841	0.1869	0.1826
F				0.3032	0.2916	0.2899
G				0.1526	0.1514	0.1521
H				0.1253	0.1284	0.1279
	Results to 415 nm
	mg Rutin	Absorbance
	1.95	0.0168
	3.9	0.0357
	7.8	0.073
	15.6	0.1449
	31.3	0.2949
			Reply 1	Reply 2	Reply 3	Reply 1	Reply 2	Reply 3	Media
		Extracts	Absorbance	Absorbance	Absorbance	mg RE/g DT	mg RE/g DT	mg RE/g DT	mg RE/g DT	Standard deviation
		Bidens pilosa	0.1526	0.1514	0.1521	64.8421	64.3368	64.6316	64.6035	0.253798
		Croton sp.	0.1253	0.1284	0.1279	53.3474	54.6526	54.4421	54.1474	0.700771
